# Supplementary material for: G4Beacon: An In Vivo G4 Prediction Method Using Chromatin and Sequence Information
Source: Biomolecules. 2023 Feb 3;13(2):292. doi: 10.3390/biom13020292 (PMC9953394; doi:10.3390/biom13020292)
Supplement: Supplementary file 1 [file biomolecules-13-00292-s001.zip]

Archive with 1 entries (1 files):
- biomolecules-2123990-supplementary.pdf
